# Supplementary material for: Seroprevalence of Toxoplasma gondii among HIV Positive Patients under Surveillance in Greek Infectious Disease Units: A Screening Study with Comparative Evaluation of Serological Methods
Source: Pathogens. 2024 Apr 30;13(5):375. doi: 10.3390/pathogens13050375 (PMC11123859; doi:10.3390/pathogens13050375)
Supplement: Supplementary file 1 [file pathogens-13-00375-s001.zip]

Archive with 1 entries (1 files):
- pathogens-2965161-supplementary.xlsx
