# Supplementary material for: Seroprevalence of Toxoplasma gondii among HIV Positive Patients under Surveillance in Greek Infectious Disease Units: A Screening Study with Comparative Evaluation of Serological Methods
Source: Pathogens. 2024 Apr 30;13(5):375. doi: 10.3390/pathogens13050375 (PMC11123859; doi:10.3390/pathogens13050375)
Supplement: Supplementary file 1 [file pathogens-13-00375-s001.zip › pathogens-2965161-supplementary.xlsx]

## Sheet: T. gondii
		IMMUNOLOGICAL DATA
Case No		WB	ELISA	IFAT	T. gondii WB bands (kDa)
1		-	-	-			Color legend
2		-	-	-			WB + ELISA - IF -
3		-	-	-			WB + ELISA - IF +
4		-	-	-			WB + ELISA + IF +
5		+	+	+	30-31-33		WB - ELISA + IF -
6		+	+	+	30-31-33-40-45		WB - ELISA + IF +
7		+	+	+	30-31-33		WB - ELISA - IF +
8		+	+	+	30-31-33-40-45		WB + ELISA G IF +
9		-	+	+			WB - ELISA G IF +
10		-	+	-			WB - ELISA G IF -
11		+	+	+	30-31-33-40-45		WB - ELISA - IF -
12		-	-	-
13		-	-	-
14		-	Gray zone	-
15		-	+	-
16		-	Gray zone	+
17		+	+	+	30-31-33
18		+	+	+	30-31-33
19		-	-	-
20		+	+	+	30-31-33-45
21		-	-	-
22		-	-	-
23		-	-	-
24		+	+	+	30-31-33
25		+	+	+	30-31-33-45
26		-	-	-
27		-	-	-
28		-	-	-
29		-	-	-
30		+	+	+	30-31-33-40
31		+	+	+	30-31-33-45
32		-	+	-
33		+	+	+	30-31-33-40-45
34		+	-	+	30-31-33-40-45
35		-	+	-
36		-	-	-
37		-	-	-
38		-	+	-
39		+	Gray zone	+
40		-	+	-
41		+	-	-
42		-	+	-
43		+	+	+	30-31-33-40
44		-	+	+
45		+	+	+	30-31-33
46		+	+	+	30-31-33
47		-	+	+
48		-	-	-
49		-	+	+
50		+	+	+	30-31-33
51		+	+	+	30-31-33
52		+	+	+	30-31-33
53		-	+	+
54		-	+	-
55		+	-	+	30-31-33-40-45
56		-	Gray zone	-
57		-	-	-
58		-	+	-
59		-	Gray zone	-
60		-	+	-
61		-	+	+
62		-	+	+
63		-	+	+
64		-	-	-
65		-	-	-
66		+	+	+	30-31-33
67		+	+	+	30-31-33-40
68		-	-	-
69		+	+	+	30-31-33-40-45
70		-	-	-
71		-	-	-
72		-	-	-
73		-	-	-
74		-	-	-
75		+	+	+	30-31-33
76		-	Gray zone	-
77		-	-	-
78		-	-	-
79		+	+	+	30-31-33-40-45
80		-	+	-
81		-	-	-
82		-	-	-
83		+	-	-	30-31-33
84		-	+	-
85		-	-	-
86		-	-	-
87		-	-	+
88		+	+	+	30-31-33-40
89		-	-	-
90		-	+	+
91		-	-	-
92		+	+	+	30-31-33-40-45
93		-	Gray zone	-
94		+	+	+	30-31-33
95		-	-	-
96		-	Gray zone	-
97		-	-	-
98		-	-	-
99		-	-	-
100		-	-	-
101		-	Gray zone	-
102		+	+	+	30-31-33-40
103		-	-	-
104		-	-	-
105		+	+	+	30-31-33-40-45
106		-	-	-
107		+	+	+	30-31-33-40
108		-	Gray zone	-
109		-	-	-
110		-	-	-
111		-	+	-
112		-	-	-
113		-	-	-
114		-	+	-
115		+	+	+	30-31-33-40-45
116		-	-	-
117		+	+	+	30-31-33
118		-	Gray zone	-
119		-	Gray zone	-
120		-	-	-
121		-	+	-
122		-	Gray zone	-
123		-	+	-
124		-	+	-
125		+	+	+	30-31-33-40-45
126		-	-	-
127		-	+	-
128		-	Gray zone	-
129		-	-	-
130		-	-	-
131		+	+	+	30-31-33-40-45
132		+	+	+	30-31-33
133		-	-	-
134		-	-	-
135		-	-	-
136		-	-	-
137		-	-	-
138		+	+	+	30-31-33-40-45
139		+	+	+	30-31-33-40
140		-	-	-
141		-	Gray zone	-
142		-	-	-
143		+	+	+	30-31-33-40-45
144		-	-	-
145		-	+	-
146		+	+	+	30-31-33-40
147		-	-	-
148		+	+	+	30-31-33-40
149		+	+	+	30-31-33-40
150		-	-	-
151		-	Gray zone	+
152		+	+	+	30-31-33-40-45
153		+	+	+	30-31-33-40-45
154		-	-	-
155		+	-	+
